# Supplementary material for: Reduced Blood Pressure Dipping Is A Risk Factor for the Progression of Chronic Kidney Disease in Children
Source: Biomedicines. 2022 Sep 2;10(9):2171. doi: 10.3390/biomedicines10092171 (PMC9496073; doi:10.3390/biomedicines10092171)
Supplement: Supplementary file 1 [file biomedicines-10-02171-s001.zip]

Archive with 1 entries (1 files):
- biomedicines-1793032-supplementary.xlsx
