# Supplementary material for: Reduced Blood Pressure Dipping Is A Risk Factor for the Progression of Chronic Kidney Disease in Children
Source: Biomedicines. 2022 Sep 2;10(9):2171. doi: 10.3390/biomedicines10092171 (PMC9496073; doi:10.3390/biomedicines10092171)
Supplement: Supplementary file 1 [file biomedicines-10-02171-s001.zip › biomedicines-1793032-supplementary.xlsx]

## Sheet: Patient data
Patient No	Age [years]	Sex (male - 1/female - 2)	Height [cm]	Height Z-score	Weight [kg]	Weight Z-score	BMI [kg/m2]	BMI Z-score	Underlying kidney disease	Diagnosis of arterial hypertension (1 - yes, 0 - no)	Office SBP [mm Hg]	Office SBP Z-score	Office DBP [mm Hg]	Office DBP Z-score	Calcium channel blocker	ACE inhibitor	Angiotensin receptor blocker	Beta-blocker	Alpha-blocker	diuretic	Number of antihypertensive medications	Baseline creatinine [mg/dL]	Baseline urea [mg/dL]	Baseline eGFR [mL/min/1.73m2]	Baseline CKD stage	Baseline proteinuria in the first urinary morning sample [mg/dL]	Baseline ABPM (1 - yes, 0 - no)	SBP 24h [mm Hg]	SBP 24h z-score	SBP 24h SD [%]	DBP 24h [mm Hg]	DBP 24h z-score	DBP 24h SD	MAP 24h [mm Hg]	MAP 24h z-score	MAP SD	PP 24h [mm Hg]	HR 24h [bpm]	HR 24h z-score	HR 24h SD [%]	SBPL/24h [%]	DBPL/24h [%]	SBPa [mm Hg]	SBPa z-score	SBP a SD [%]	DBPa [mm Hg]	DBPa z-score	DBP a SD [%]	MAP a [mm Hg]
1	11.4	0	141	-0.6	50.3	1.22242	25.3124	1.65109	AKI (HUS included)	0	119	1.32	70	1.2	0	0	0	0	0	0	0	1.09	54	53.4248	3	31	1	119	1.24895	12	65	0.241088	8.4	83	0.634748	10	49	88	0.517815	15	20	8	119	0.91	9.8	69	-0.19	8.2	86
2	17.1667	0	164	-2.07014	72	0.449611	26.7698	1.50375	glomerular diseases	1	111	-0.554661	68	0.360368	0	0	1	1	0	0	2	0.9	28	75.2578	2	0	1	116	0.233385	10.4	65	-0.420331	7.5	82	-0.0473215	7.5	51	89	1.0205	11.4	2	2	118	-0.0757476	8.8	67	-0.86817	6.5	84
3	14.0833	0	171	0.471025	44	-1.04358	15.0474	-2.07355	other	1	135	1.93748	88	3.23997	0	1	0	0	0	0	1	1.1	13	64.2027	2	218	1	127	1.12929	17.7	82	2.27715	13.7	97	2.15397	14.7	45	77	-0.0251933	12	34	64	135	1.36566	12.5	88	2.67317	10.6	104
4	16.5833	0	192	2.36241	69	0.486803	18.7174	-0.846226	glomerular diseases	1	119	-0.377722	85	2.31637	1	0	0	1	1	1	4	1.1	48	72.0873	2	836	1	126	0.373589	11.9	78	1.63901	11.5	94	1.21884	11.2	47	64	-1.30478	15.7	15	30	128	0	11.2	81	1.23146	10.6	97
5	8.83333	1	135	0.989371	35.5	1.36134	19.4787	1.16448	hereditary	0	118	1.40769	69	0.997742	0	0	0	0	0	0	0	0.9	40	61.95	2	0	1	107	0.0306869	11.4	68	0.366598	10.3	81	0.41907	10.4	39	83	-0.515333	10.4	7	6	111	-0.0838504	9.3	72	-0.0159327	8.1	85
6	14.8333	0	183	1.96303	70	1.20582	20.9024	0.458551	cystic kidney disease	1	160	3.45069	80	1.88863	1	0	0	0	0	0	1	0.9	30	83.9767	2	0	1	127	0.717603	17.7	66	-0.38725	17.3	87	0.227736	16.7	61	76	0.243814	15.7	16	9	131	0.538549	17.5	71	-0.346424	15.7	91
7	8.83333	0	123.5	-1.27253	26	-0.333262	17.0467	0.274987	CAKUT	1	109	0.919515	61	0.225601	1	1	0	0	0	0	2	1.7	50	30.0032	3	0	1	106	0.224422	10.4	59	-1.29816	10.4	74	-0.633283	9.5	47	107	2.0794	12.2	0	0	109	-0.239903	7.5	62	-1.59592	8.8	78
8	16.4167	0	177	0.184859	58.8	-0.442497	18.7686	-0.653679	glomerular diseases	1	107	-1.1819	84	2.46752	1	1	0	0	0	1	3	1.2	60	60.9175	2	230	1	138	2.32908	13.1	85	2.63262	11.2	103	3.10462	11.5	53	76	0.038365	9.4	56	69	141	1.77357	12.5	88	2.5804	11	106
9	10.5833	0	144	0.391563	40	0.695654	19.2901	0.648328	CAKUT	1	133	2.59102	83	2.89435	0	1	0	0	0	0	1	0.9	32	66.08	2	23	1	126	2.19972	10.5	73	1.05131	9.4	91	1.71786	8.9	53	68	-2.00169	12.1	22	19	128	1.89097	9.9	75	0.491504	9.9	93
10	7.66667	1	121	-0.391792	23.5	0.00609667	16.0508	0.174356	cystic kidney disease	1	114	1.46849	60	-0.010025	1	1	0	0	0	0	2	0.8	68	62.4662	2	0	1	119	2.37731	10.6	62	-0.857753	10.6	87	1.99602	12.2	57	87	-0.556556	12.2	64	18	121	1.7304	9.4	64	-1.53439	10	83
11	5.41667	1	109.5	-0.215471	18.6	-0.0351555	15.5126	0.068898	cystic kidney disease	1	105	1.02387	54	-0.545421	1	1	0	0	0	0	2	0.6	78	75.3725	2	0	1	125	3.29369	10	65	-0.207258	8.7	85	1.57228	8.3	59	86	-0.678827	10.3	86	10	128	2.9269	8.5	67	-1.05558	7.9	87
12	16.3333	0	186	1.49139	73.5	0.829599	21.2452	0.289429	hereditary	1	125	0.38541	72	0.680909	0	1	0	0	0	0	1	1.1	33	69.8345	2	99	1	114	-1.213	15	59	-2.01491	11.3	78	-1.11815	12.2	55	52	-3.7469	8.6	1	2	121	-0.817319	15.3	63	-1.74045	10.8	82
13	12.1667	0	133.8	-2.50803	30.3	-1.76299	16.9251	-0.461512	CAKUT	1	124	1.83766	71	1.29147	1	0	0	0	1	0	2	3.2	128	17.2686	4	155	1	125	2.34047	11.5	79	1.92094	12	94	2.15073	11.5	46	83	-0.520926	14.7	65	55	130	2.10783	8.8	84	1.98088	8.7	100
14	7.16667	1	117	-1.16781	24.9	0.335278	18.1898	1.14554	AKI (HUS included)	1	96	-0.282596	55	-0.57699	1	1	0	0	0	0	2	0.8	43	60.4012	2	0	1	119	2.37731	9.5	63	-0.647718	8	82	0.952391	7.9	56	92	0.0479522	9.9	64	1	122	1.89677	6.8	66	-1.21751	6.6	85
15	16.6667	1	156	-1.3998	55.6	0.076643	22.8468	0.806748	CAKUT	0	113	0.161701	68	0.39786	0	0	0	0	0	0	0	0.8	22	80.535	2	0	1	117	0.84546	7.9	69	0.399307	6.6	85	0.744883	6	48	65	-2.48944	13.7	8	1	118	0.315406	7.4	71	-0.153414	5.2	87
16	15.4167	0	178	0.741545	80.3	1.51767	25.344	1.45169	CAKUT	1	142	2.1763	77	1.55997	1	0	0	0	0	0	1	1	33	73.514	2	0	1	133	1.70403	14.8	74	1.06395	13.1	94	1.4938	12.9	58	60	-2.38113	9.9	57	22	137	1.37338	13.2	79	1.04447	11.1	98
17	13.75	1	169	1.53637	58	0.961062	20.3074	0.399237	glomerular diseases	1	124	0.999041	71	0.743838	0	1	0	0	0	0	1	0.8	27	87.2462	2	0	1	123	1.45813	14.1	72	0.866288	11.9	89	1.28969	12	51	94	1.56293	13.8	16	11	129	1.52488	10.8	78	0.893748	8.5	95
18	6.91667	0	125	1.32722	26	1.00039	16.64	0.547486	hereditary	1	119	1.88564	81	2.9103	1	0	0	0	1	0	2	0.8	87	64.5312	2	138	1	118	1.68252	13.2	75	1.39844	12.5	89	1.57577	12	44	96	0.841532	17.2	41	40	122	1.29443	12.2	78	0.932252	12.2	93
19	13.5833	1	139	-3.10864	47.05	-0.0675248	24.3517	1.39601	AKI (HUS included)	1	116	0.723611	58	-0.74378	1	1	0	0	0	0	2	0.7	44	82.01	2	0	1	131	3.54939	8.2	70	0.768374	6.2	90	2.20372	6.1	61	86	-0.145524	12.6	61	13	132	3.03203	8.7	71	-0.174224	6.3	91
20	14.4167	0	176	1.09269	50.2	-0.345003	16.2061	-1.34812	CAKUT	0	132	1.48589	78	1.76323	0	0	0	0	0	0	0	0.9	30	80.7644	2	0	1	121	0.169375	12.3	74	1.06395	11.6	92	1.15797	11.4	52	78	0.288606	18.5	27	36	132	0.849982	9.5	78	0.875227	10	96
21	10.0833	0	137	-0.691171	31	-0.501321	16.5166	-0.243007	CAKUT	1	127	2.34233	88	3.75007	0	0	0	0	0	0	0	0.8	41	70.7262	2	0	1	124	2.09581	11.6	84	2.5761	11.8	97	2.5101	11.4	40	79	-0.852666	14	44	73	127	1.80491	11	88	2.7698	10.6	101
22	14	0	156	-1.39398	50	-0.365416	20.5457	0.43797	AKI (HUS included)	1	128	1.62701	73	1.38238	1	1	0	1	0	0	3	1.6	64	40.2675	3	155	1	124	1.44176	11.6	60	-1.37395	10.4	82	0.0483078	9.9	64	61	-2.66625	10.6	28	8	127	1.2669	10.2	60	-1.96552	10.5	82
23	6.83333	0	120	0.32175	22.3	0.191312	15.4861	-0.0678329	hereditary	1	116	1.79451	68	1.25135	1	0	0	1	0	0	2	4.4	109	11.2636	5	50	1	125	2.57555	10.9	74	1.29121	8.3	91	1.84242	8.6	51	101	1.32785	13	57	35	129	2.00125	10.4	77	0.755469	7.5	94
24	14	1	151	-1.8228	36.4	-2.22889	15.9642	-1.57685	hereditary	1	121	1.09424	78	1.95482	1	0	0	0	0	0	1	1.9	38	32.8226	3	0	1	119	1.3129	9.1	70	0.602878	8.2	87	1.22435	7.7	49	96	1.335	12	33	19	121	0.897584	9.6	74	0.337309	7.6	89
25	10.25	1	139	-0.269027	30	-0.572562	15.5271	-0.61885	CAKUT	1	112	0.638707	53	-1.31527	1	1	0	0	0	0	2	0.9	48	63.7856	2	0	1	128	3.12584	14.8	75	1.84534	14.8	93	2.85054	14.1	53	81	-0.766829	13	76	31	136	3.66693	11.1	82	1.66987	11.3	100
26	15.0833	1	163	-0.123387	58	0.474592	21.83	0.634328	AKI (HUS included)	1	113	0.0313148	67	0.223736	1	1	0	1	0	0	3	1	35	67.319	2	15	1	122	1.45255	14.9	72	0.902007	14.3	88	1.19682	14.1	50	64	-2.56584	7.8	31	21	125	1.07627	12.9	75	0.428811	12	92
27	14.0833	1	162	-0.03854	54.4	0.329901	20.7285	0.441515	AKI (HUS included)	1	194	6.28246	132	9.33128	1	1	0	0	0	0	2	0.9	29.1	74.34	2	153	1	138	3.99806	15.3	87	3.63995	12.7	104	4.9679	13	50	78	-0.515428	17.4	77	79	141	3.27391	13	90	3.14656	11.3	107
28	13.75	0	150.5	-1.18542	46.4	-0.168355	20.4854	0.504042	hereditary	0	113	0.219457	69	0.841993	0	1	0	0	0	0	1	2.7	133	23.0209	4	0	1	110	-0.121756	10.5	63	-0.753125	8	79	-0.342545	8.3	47	77	-0.701123	11.9	3	0	114	-0.14324	9	67	-0.849146	5.9	83
29	16.25	1	148	-2.74074	35.3	-3.75518	16.1158	-2.15308	hereditary	0	115	0.465775	73	1.19752	0	0	0	0	0	0	0	1.6	60	38.2025	3	0	1	121	1.80502	5.4	78	2.20851	4.4	93	2.54063	4.3	42	79	-0.752237	8.3	18	32	121	1.07586	5.2	79	1.15305	4.3	93
30	16.75	0	180.5	0.692954	70	0.566038	21.4854	0.234448	CAKUT	0	120	-0.00487162	70	0.446312	0	0	0	0	0	0	0	1	50	74.5465	2	0	1	120	-0.196034	11.7	60	-1.68613	10	80	-0.787311	9.8	60	62	-1.834	12.5	4	1	123	-0.373395	10.9	62	-1.83845	10.4	82
31	5	1	112	1.0921	20.1	0.836188	16.0236	0.32157	CAKUT	1	98	0.217497	66	1.14423	1	0	0	0	0	0	1	0.7	40	66.08	2	0	1	128	3.74515	11.8	75	2.43062	11.1	93	3.31715	10.3	53	95	0.405416	10.9	96	56	136	4.38581	11.4	80	1.25971	12.6	99
32	15.3333	1	152	-1.94888	42.3	-1.67067	18.3085	-0.653967	glomerular diseases	1	104	-0.71874	66	0.216536	0	1	0	0	0	0	1	4	146	15.694	4	467	1	108	-0.274484	9.2	66	-0.0842447	8.4	80	-0.0336327	8.3	41	82	-0.267017	11.4	1	3	109	-0.696526	9.5	68	-0.562506	8.1	82
33	14.8333	0	168	0.0980246	63.85	0.805098	22.6226	0.919899	CAKUT	1	139	2.16989	82	2.3824	1	0	0	0	0	0	1	1.1	58	63.0764	2	0	1	133	2.08075	12.9	76	1.41897	11.8	95	1.92602	11.6	57	76	-0.338658	11.9	45	39	136	1.7223	11.6	78	0.992595	11	97
34	5	0	112	0.830258	20.6	0.884287	16.4222	0.570847	CAKUT	1	128	3.26343	82	3.39635	1	0	0	0	0	0	1	4.7	29	9.8417	5	0	1	134	3.44371	11.8	88	2.85467	9.5	104	3.02617	9.5	46	105	1.82631	12.9	27	85	138	2.77045	8.7	91	3.09878	7.7	107
35	14.6667	0	160	-0.896644	62	0.6726	24.2187	1.27153	CAKUT	0	112	-0.132735	69	0.723767	0	0	0	0	0	0	0	1	27	66.08	2	0	1	118	0.488421	11.9	65	-0.420331	10.4	82	-0.0473215	10.2	53	81	0.096453	10.6	12	8	122	0.420366	10.5	68	-0.704498	9.8	86
36	5	0	115	1.52214	20	0.695931	15.1229	-0.270615	hereditary	1	114	1.85484	80	3.08119	1	0	0	0	0	0	1	0.6	45	79.1583	2	0	1	114	1.3158	8.9	79	1.91891	9.5	90	1.73152	8.9	35	91	0.127873	15.9	21	68	119	0.98848	7	84	1.91027	8.6	96
37	13	0	170	1.19656	79.5	2.00239	27.5087	1.84795	CAKUT	0	128	1.44176	54	-1.40442	0	0	0	0	0	0	0	1	39	70.21	2	0	1	129	1.37343	15.8	62	-1.08999	14.8	84	0.0154866	13.6	66	80	0.344292	11.8	39	8	135	1.36566	13.1	66	-1.09172	16	89
38	16.75	0	167	-1.26684	56.95	-0.639322	20.4202	-0.138384	CAKUT	1	131	1.31625	62	-0.442944	1	1	0	0	0	0	2	1.3	33	53.0546	3	0	1	130	1.72838	10.4	61	-1.25528	13.3	84	0.141041	11.7	69	77	-0.21191	14.6	23	3	131	1.19501	10.4	62	-1.69345	12.9	85
39	15.5833	0	178	0.741545	68	0.731767	21.4619	0.451303	CAKUT	1	126	0.762279	87	2.91389	1	0	0	0	0	0	1	0.9	35	81.6822	2	0	1	134	1.82969	14.6	72	0.737143	13.7	93	1.32489	13.5	62	74	-0.221666	11.1	38	28	138	1.47492	13.8	76	0.537632	12.7	97
40	14.6667	0	162	-0.647977	66	0.951777	25.1486	1.44934	hereditary	1	130	1.55204	90	3.5808	0	1	0	0	0	0	1	0.9	35	74.34	2	62	1	119	0.614295	10.7	70	0.472158	12.2	86	0.586679	11.2	50	84	0.451359	11.3	17	22	122	0.420366	9.8	74	0.310274	11.5	90
41	11.5	0	142.5	-0.61214	51.4	1.22242	25.3124	1.65109	AKI (HUS included)	0	120	1.361	71	1.27342	0	0	0	0	0	0	0	1.1	46	53.5023	3	32	1	117	1.14595	11.3	68	0.241088	8.4	84	0.664748	9	48	90	0.527815	16	10	7	120	0.93455	9.9	71	-0.182816	8.2	87
42	15.8333	0	178	0.741545	61.7	0.236866	19.4736	-0.235275	glomerular diseases	0	113	-0.544385	69	0.414864	0	0	0	0	0	0	0	1	32	73.514	2	0	1	114	-0.750367	11.1	62	-1.1502	9.8	79	-0.83063	9.7	52	96	2.18545	18.5	0	3	117	-0.899059	8.4	65	-1.29679	8.9	82
43	11.6667	0	143	-0.540106	38.3	0.0231508	18.7295	0.312866	AKI (HUS included)	1	123	1.59699	84	3.03442	0	1	0	1	0	0	2	1.2	60	49.2158	3	0	1	112	0.504272	13.8	71	0.736289	11.9	85	0.821239	12.2	41	80	-0.620301	6.8	16	22	117	0.558089	11.1	76	0.664173	9.6	89
44	5.16667	0	114	0.479951	22	0.905058	16.9283	0.797257	CAKUT	0	87	-1.20504	48	-1.28138	0	0	0	0	0	0	0	0.8	42	58.8525	3	0	1	102	-0.389627	11.9	59	-1.29816	11.2	74	-0.633283	10.7	42	92	0.244841	18.3	14	5	108	-0.377147	10.6	66	-0.986222	9.1	80
45	8.5	0	127	-0.637028	25	-0.566477	15.5	-0.444236	CAKUT	1	119	1.91254	84	3.35872	0	1	0	0	0	0	1	0.7	40	74.93	2	125	1	120	1.91516	10.1	80	2.03406	12.2	94	2.15678	10.9	40	86	-0.319561	15.8	42	64	124	1.50714	7.7	86	2.29135	9.3	99
46	6.08333	0	122	0.723938	24	0.600477	16.1247	0.291476	CAKUT	1	124	2.64351	91	4.46126	1	0	0	0	0	0	1	0.6	28	83.9767	2	0	1	118	1.80275	12.2	76	1.55309	11.1	90	1.73152	11.2	42	90	0.0115904	15.9	42	49	120	1.09848	11.9	78	0.918304	11.3	92
47	15.4167	1	166	0.374476	56	0.265733	20.3223	0.151919	hereditary	1	135	1.99172	85	2.68122	1	0	0	0	0	0	1	1.6	41	42.8487	3	423	1	122	1.29677	16.9	66	-0.267139	14.5	85	0.492958	14.8	56	67	-1.79984	11.4	36	22	128	1.38092	16.2	69	-0.712026	15.3	89
48	16.5833	0	171	-0.68616	61.6	-0.162841	21.0663	0.0933505	hereditary	0	130	1.1752	65	-0.0640749	0	0	0	0	0	0	0	0.8	23	88.2787	2	0	1	133	1.85473	14.2	70	0.427128	9.3	91	1.13625	10.3	62	82	0.581043	10.5	52	5	137	1.5688	9.7	73	0.0672516	6.6	95
49	9.91667	1	127	-1.33393	27	-0.557468	16.74	0.0167092	hereditary	0	117	1.34329	75	1.87212	0	0	0	0	0	0	0	3.8	116	13.8029	5	0	1	113	1.24898	11.1	69	0.700656	10.3	84	1.21748	10.2	43	98	0.936573	12.4	20	12	117	0.975165	8.6	75	0.382965	6.7	89
50	13.0833	0	146.5	-1.67404	45.5	-0.261411	21.2	0.766938	CAKUT	0	102	-0.742638	60	-0.29713	0	1	0	0	1	0	2	2.7	103	22.4091	4	0	1	106	-0.488069	11.9	57	-1.91197	9.3	73	-1.27214	9.4	49	83	-0.13993	13.7	5	0	111	-0.358201	9.4	61	-1.76579	7.5	78
51	16.8333	0	172.9	-0.410337	71.5	0.681534	23.9175	0.933962	other	1	111	-0.729697	62	-0.537329	0	1	0	0	0	0	1	2.6	71	27.4645	4	0	1	106	-1.59244	13.9	57	-2.19404	10.5	73	-1.59822	11.2	48	68	-1.25259	11.9	0	0	111	-1.4742	12.2	62	-1.7363	8.5	78
52	15.8333	0	174	0.202279	81	1.55671	26.7539	1.66726	glomerular diseases	0	123	0.531374	70	0.613501	0	1	1	0	0	0	2	0.9	47	79.8467	2	0	1	114	-0.519127	10.5	61	-1.30005	9	79	-0.74058	8.7	53	72	-0.683221	11.6	1	3	116	-0.812345	9.5	64	-1.41567	8.3	81
53	11.0833	1	147	-0.0189068	30.5	-1.09327	14.1145	-1.66392	AKI (HUS included)	1	110	0.226749	71	1.08493	1	0	0	0	0	0	1	0.7	31	86.73	2	19	1	113	0.635517	9.5	65	-0.223155	9	81	0.223087	8.9	48	89	0.459706	15.7	13	5	117	0.526764	6.8	70	-0.255183	5.9	85
54	16.75	0	162	-1.99269	60	-0.320074	22.8624	0.653205	CAKUT	0	112	-0.39952	73	1.10108	0	0	0	0	0	0	0	3.6	109	18.585	4	0	1	116	0.233385	12.1	62	-0.995963	11.3	80	-0.361833	10.6	54	77	-0.393852	13.2	5	5	117	-0.203071	12.6	63	-1.50697	11.4	81
55	14	0	187	2.46036	86	2.03208	24.5932	1.38084	CAKUT	1	138	1.85194	62	-0.571329	0	0	0	0	0	0	0	1	23	77.231	2	0	1	132	1.18082	14.4	63	-1.06902	11	86	-0.0438704	11.1	70	64	-1.30478	8.3	40	6	136	0.876013	13.6	65	-1.4003	11.1	89
[truncated: 60 more columns]
